# Supplementary material for: Contributions of de novo variants to systemic lupus erythematosus
Source: Eur J Hum Genet. 2020 Jul 28;29(1):184–93. doi: 10.1038/s41431-020-0698-5 (PMC7852530; doi:10.1038/s41431-020-0698-5)
Supplement: Supplementary file 7 — Supplemental Table S7 [file 41431_2020_698_MOESM7_ESM.xlsx]

## Sheet: Sheet1
Contributions of de novo variants to systemic lupus erythematosus
Supplemental Figure S7
European Journal of Human Genetics
Jonas Carlsson Almlöf1*, Sara Nystedt1, Aikaterini Mechtidou1, Dag Leonard5, Maija-Leena Eloranta5, Giorgia Grosso4, Christopher Sjöwall2, Anders A. Bengtsson3, Andreas Jönsen3, Iva Gunnarsson4, Elisabet Svenungsson4, Lars Rönnblom5, Johanna K. Sandling5, Ann-Christine Syvänen1
1Department of Medical Sciences, Molecular Medicine and Science for Life Laboratory, Uppsala University, 751 23 Uppsala, Sweden; 2Department of Clinical and Experimental Medicine, Rheumatology/Division of Neuro and Inflammation Sciences, Linköping University, 581 83 Linköping, Sweden; 3Department of Clinical Sciences, Rheumatology, Lund University, Skåne University Hospital, 222 42 Lund, Sweden; …
Manuscript ID	De novo type	Nearby genes	Sex	ageonset	Malar rash	Discoid rash	Photosensitivity	Oral ulcers	Nonerosive arthritis	Pleuritis or pericarditis	Renal Disorder	Neurological disorder	Hematological disorder	Immunological disorder	Positive antinuclear antibody	Number of ACR criteria
1			Female	29.7495	1	1	1		1				1	1	1	7
2			Female	27.0445				1			1		1	1	1	5
3			Female	NA				1	1						1	3
4	SV	PPARA	Female	22.8638			1	1	1	1					1	5
5			Female	NA							1		1		1	3
6	SNV	GALNT3	Female	25.1882					1	1			1	1	1	5
7			Female	NA					1				1	1	1	4
8			Female	31.8713			1		1		1		1	1	1	6
9	SNV	MYH9	Female	17.4675	1		1		1		1			1	1	6
10			Female	35.2827	1		1	1	1				1	1	1	7
11			Female	35.5647	1		1		1	1			1		1	6
12			Female	25.6646	1	1	1						1		1	5
13			Female	15.488			1		1		1			1	1	5
14			Female	27.165	1		1					1	1		1	5
15	nsSNV	LTB4R2	Female	11.7618	1		1			1	1		1	1	1	7
16	SNV	BAX	Female	23.2279	1	1			1		1		1	1	1	7
17	SNV	BBS2	Female	22.0671		1	1		1	1	1			1	1	7
18			Female	29.7495	1	1	1		1				1	1	1	7
19	SNV	POLR3A	Female	15.9261	1				1	1			1	1	1	6
20	INDEL	TPR	Female	18.6886	1		1	1	1	1			1	1	1	8
21	SNV, INDEL	SQSTM1, CFLAR	Male	31.102	1			1	1	1			1		1	6
22			Female	15.8768			1	1	1				1	1	1	6
23	2*SNV	LYRM4, HIST1H1B	Female	35.0253					1	1			1	1	1	5
24	SNV	SEH1L	Female	22.8638			1	1	1	1					1	5
25	SNV	CLOCK	Female	17.7769					1		1	1		1	1	5
26	SNV	CCDC71L	Female	20.9172			1	1	1		1			1	1	6
27	SNV	DICER1	Female	NA				1	1						1	3
28	SNV	CSF2RBP1	Male	NA	1	1	1		1		1		1			6
29	SNV	RNF126	Female	NA					1	1					1	3
30	SNV	IFIT1	Female	26			1		1		1			1	1	5
31			Male	20	1		1				1		1	1	1	6
32			Male	NA					1	1				1	1	4
33	INDEL	GSDMD	Male	18			1		1		1		1	1	1	6
34			Male	18	1		1		1	1			1	1	1	7
35			Female	24	1		1		1	1				1	1	6
36	SNV	ZNF292	Female	22					1	1	1	1		1	1	6
37	INDEL	ARID3B	Male	14	1		1	1	1	1	1	1	1	1	1	10
38			Female	23	1	1	1	1	1				1	1	1	8
39	SNV	RAB3GAP2	Female	10	1		1	1	1	1	1	1		1	1	9
40			Female	32	1	1	1	1	1	1	1		1	1	1	10
41	SNV	SRP54	Female	32	1		1	1	1	1			1	1	1	8
42	SV	RBM10	Female	16						1			1	1	1	4
43	SNV	FMNL2	Female	19	1		1		1		1		1	1	1	7
44			Female	36	1		1		1						1	4
45			Female	46	1		1		1		1				1	5
46			Male	24	1	1	1		1						1	5
47			Female	20					1		1			1	1	4
48			Female	19	1		1		1		1		1	1	1	7
49			Female	NA		1		1	1				1		1	5
50	nsSNV	MAZ	Female	30	1		1				1		1		1	5
51	SNV	GNPNAT1	Female	24	1	1	1		1	1			1	1	1	8
52	2*SNV	STOM, CLN5	Female	9	1			1	1	1	1				1	6
53			Female	23	1			1	1					1	1	5
54			Female	34	1		1	1	1					1	1	6
55			Female	34		1			1				1	1	1	5
56	2*SNV, INDEL	SDR42E1, MSL3, RACGAP1	Female	19	1				1						1	3
57	2*SNV	GTF2F2, FAM102A	Female	11	1		1						1		1	4
58			Female	12			1				1			1	1	4
59	SNV	MTMR2	Female	28					1	1		1			1	4
60	nsSNV	ISX	Female	28	1				1	1	1			1	1	6
61	SNV	UBAP2	Female	25	1		1		1					1	1	5
62	SV	SMARCA2	Female	17				1	1	1				1	1	5
63			Male	23	1					1			1	1	1	5
64			Male	NA	1					1	1		1	1	1	6
65			Female	17		1							1	1	1	4
66			Female	16		1	1	1	1				1	1	1	7
67			Female	33	1		1		1				1	1	1	6
68	2*SNV	AIDA, DOCK8	Male	18	1		1		1				1	1	1	6
69	SNV	MED13	Female	18	1		1		1	1			1	1	1	7
70	SNV	CAND1	Female	24	1					1			1		1	4
71	SNV	THEM42	Female	43		1	1	1							1	4
